# Supplementary material for: An Exploration of the Viral Coverage of Mosquito Viromes Using Meta-Viromic Sequencing: A Systematic Review and Meta-Analysis
Source: Microorganisms. 2024 Sep 14;12(9):1899. doi: 10.3390/microorganisms12091899 (PMC11434593; doi:10.3390/microorganisms12091899)
Supplement: Supplementary file 1 [file microorganisms-12-01899-s001.zip]

Archive with 10 entries (10 files):
- Figure S1.pdf
- Figure S2.pdf
- Figure S3.pdf
- Figure S4.pdf
- Figure S5.pdf
- Figure S6.pdf
- Figure S7.pdf
- Figure S8.pdf
- Supplementary File S1.pdf
- Supplementary Table S1.xlsx
