# Supplementary material for: An Exploration of the Viral Coverage of Mosquito Viromes Using Meta-Viromic Sequencing: A Systematic Review and Meta-Analysis
Source: Microorganisms. 2024 Sep 14;12(9):1899. doi: 10.3390/microorganisms12091899 (PMC11434593; doi:10.3390/microorganisms12091899)
Supplement: Supplementary file 1 [file microorganisms-12-01899-s001.zip › Supplementary Table S1.xlsx]

## Sheet: Table S1
Table S1.Details of 16 included original studies.
Study	Title	Climate type	Pre-treatment of mosquito samples (prior to RNA extraction)	Nucleic acid extraction (RNA）	Removal of the host genome (pre-library sequencing)	Sequencing platforms	Sequencing read-length	Bioinformatics pipeline (database)	Bioinformatics analysis	Virus identification criteria	Levels of mosquito genus	Total reads (Raw data）	Viral reads	Coverage	Pools	Number of mosquitoes per pool (mean)	Location	Geographical distribution	Month or temperature of collection	Main virus families
Guanrong Feng (2022)	Metagenomic Analysis of Togaviridae in Mosquito Viromes Isolated From Yunnan Province in China Reveals Genes from Chikungunya and Ross River Viruses	subtropical	Briefly, each mosquito sample was mixed and ground using a tissue grinder with SM buffer (50 mM Tris, 10 mM MgSO4, 0.1 M NaCl, pH 7.5) (MeilunBio, Dalian, China). To remove mosquito debris and other materials, the mixed samples were centrifuged at 13,000 × g for 20 min, and the supernatants were used to extract the viral nucleic acid.	The viral nucleic acid in the obtained products was extracted using a virus nucleic acid isolation kit (Bioer Technology, Hangzhou, China) according to the manufacturer's instructions.	To remove the free nucleic acid and eliminate the contaminating host genomic DNA, 14 U Turbo DNase (Ambion, Austin, TX, USA), 25 U Benzonase Nuclease (Novagen, San Diego, CA, USA), 20 U RNase I (Fermentas, Ontario, Canada), and 10 × DNase buffer (Ambion) were added to 127 μL of the supernatants to a final volume of 150 μL, followed by digestion at 37°C for 1 h.	Illumina sequencing	To obtain ~180 bp DNA fragments	NCBI database	The sequences were aligned with non-redundant databases and virus reference databases using BLASTx and BLASTn in GenBank. (https://www.ncbi.nlm.nih.gov/genbank/) The E value ≤10 e-5 in BLAST hits was considered statistically significant. Sequences of bacterial and eukaryotes were deleted, and virus-like sequences were analyzed.	The contigs and sequences were aligned using the blastx and blastn with the nonredundant and viral reference sequences in the GenBank database. (https://www.ncbi.nlm.nih.gov/ genbank/) BLAST hits with an E-value ≤ 10e−5 were considered significant. After eliminating the bacterial and eukaryotic sequences, we analyzed the virus-like sequences.Based on the alignment outcomes of the viral contigs an…	mixed genera (C. tritaeniorhynchus, Ar. obturbans, Ae. albopictus, An. sinensis, Ae. aegypti, and C. quinquefasciatus)	24369384	3542536	0.145368	3	1833	Yunnan Province,China	Asia	In September and October	Togaviridae and Bunyaviridae
Muddassar Hameed (2019)	A viral metagenomic analysis reveals rich viral abundance and diversity in mosquitoes from pig farms	subtropical	The collected female mosquitoes were morphologically identified into different species and grouped into five samples according to the genus of mosquitoes. Each grouped sample containing approxi‐ mately 100 adult female mosquitoes was grinded manually using a glass homogenizer with SM buffer (50 mM Tris, 10 mM MgSO4, 0.1 M NaCl, pH7.5) (MeilunBio). The homogenized samples were centrifuged at 13,00…	Total viral nucleic acid in the obtained products was isolated using Nucleic Acid Extraction kit (Hangzhou Bioer Technology) according to the manufacturer's instructions.	To remove contaminating host genomic DNA and free nucleic acid, 14U Turbo DNase (Ambion), 25U Benzonase Nuclease (Novagen), 20U RNase‐I (Fermentas) and 10× DNase buffer (Ambion) were added to 127 μl of supernatant to make a final volume of 150 μl, followed by digestion at 37°C for 1 hr.	BGI Genomics (BGI) for Illumina sequencing	To obtain ∼180 bp DNA fragments, PCR products were ultrasonicated, and then dATPs and Klenow fragments were added to produce 3‐dA overhangs.	NCBI database	Contigs and sequences were aligned using Blastx and Blastn with the non‐redundant and viral reference sequences in the GeneBank database (https://www.ncbi.nlm.nih.gov/genbank/). Blast hits with an E‐value of ≤10e−5 were considered significant. After removing the bacterial and eukaryotic sequences, the virus‐like sequences were analysed.	The remaining sequences were assembled into contiguous sequence (contig) using SOAP de novo software (BGI). Blast hits with an E‐value of ≤10e−5 were considered significant. After removing the bacterial and eukaryotic sequences, the virus‐like sequences were analysed. Based on the alignment results of viral contigs and the match position of contigs with their corresponding viruses in GeneBank, sp…	Culex	7566946	272412	0.0360003	2	111	Shanghai, China	Asia	June and July	Parvoviridae; Baculoviridae;Luteoviridae;Reoviridae;Adenoviridae;Flaviviridae;Circoviridae;Phycodnaviridae
											Aedes	1533198	31147	0.0203151	1	100	Shanghai, China	Asia	June and July	Luteoviridae;Rhabdoviridae; Polydnaviridae;Phycodnaviridae
											Anopheles	4705782	221006	0.0469648	2	100	Shanghai, China	Asia	June and July	Parvoviridae;Anelloviridae;Flaviviridae;Phycodnaviridae;Circoviridae
											mixed genera (Culex, Aedes, and Anopheles)	13805926	524565	0.0379956	5	103	Shanghai, China	Asia	June and July	Parvoviridae, Reoviridae, Anelloviridae, Phycodnaviridae, Rhabdoviridae, Polydnaviridae, Microviridae, Luteoviridae, Circoviridae, Poxviridae, Nodaviridae, Baculoviridae, Flaviviridae, Geminiviridae, Totiviridae, Siphoviridae, Retroviridae, Herpesviridae and Adenoviridae
Arley Calle-Tobon (2022)	Local-scale virome depiction in Medellín, Colombia, supports significant differences between Aedes aegypti and Aedes albopictus	humid subtropical climate	No	Total RNA was extracted from the mosquitoes using the RNeasy Mini Kit (Qiagen) according to the manufacturer’s instructions.	After confirming the RNA integrity number (> 7), sequencing libraries were constructed using a TruSeq total RNA library preparation kit (Illumina) after first removing the host rRNA with a Ribo-Zero-Gold (Human–Mouse–Rat) kit (Illumina).	Novaseq 6000 S4 platform (Illumina)	Each library was sequenced as 100-bp paired-ends on the Novaseq 6000 S4 platform (Illumina).	Custom database	The paired-end reads were processed using the fastp software v.0.20.0 to remove adaptor sequences and perform quality-based filtering. The resulting high-quality reads (Phred quality score > 20) were mapped to their respective reference genomes (Ae. aegypti assembly AaegL5.2 and Ae. albopictus assembly AaloF1.2) using the BWA-MEM option in VectorBase (https://vectorbase.org/vectorbase/app/). The …	The remaining sequences were assembled using SPAdes v.3.12.0, an dcontigs > 450nt were classified using DIAMOND v.2.0.8 and the nr viral database (updated March 2021). The analysis employed the sensitive mode for taxonomic annotation with an e-value cutoff of 10−5 and a bit score cutoff of 100. The output file of DIAMOND was parsed using KronaTools v.2.7.1, which found the least common ancestor o…	Aedes (Ae. Aegypti)	1190309014	75219419	0.0631932	10	30	Medellı´n, Colombia	South America	17 ˚C ~ 28 ˚C	Phenuiviridae; Xinmoviridae; Flaviviridae
Matheus A. Duarte (2022)	Identification of potential new mosquito-associated viruses of adult Aedes aegypti mosquitoes from Tocantins state, Brazil.	tropical	The mosquitoes were grouped into four pools (~1000 mosquitoes per pool) and they were macerated in 20 ml of SM buffer (100 mM NaCl, 8 mM MgSO4, 50 mM Tris–Cl, pH 7.5).The homogenate was fltered once through cheesecloth and centrifuged three times at 4000×g for 10 min for clari fcation. The supernatant was ultracentrifuged at 63,000×g for 75 min on 5 ml of 20% sucrose cushion in polyallomer ultrac…	Nucleic acid isolation was succeeded using ZR Soil/Fecal RNA MicroPrep (Zymo Research).	No	Illumina HiSeq 2500 platform	The samples were loaded on the HiSeq 2500 based on qPCR concentrations in rapid mode with 2×100 base paired end reads on one lane at a commercial facility (Macrogen Inc., Seoul, South Korea).	NCBI database	The quality of the raw data from the Illumina HiSeq 2500 platform was analyzed in FastQC software version 0.11.9 and reads trimmed using Geneious 9.1.8. The assembly of the contigs was carried out using the pipelines ABySS 2.1.5 and CLC Genomics Workbench 6.5. The identification of the virus-associated contigs (>100 base pairs (bp)) was performed with the tBLASTx search against the RefSeq Virus d…	To confrm the assembly results and further extend incomplete genomes, trimmed reads were mapped back to the viral contigs and reassembled, until genome completion or no further extension. Additionally, the contigs were grouped by family and the ones belonging to the same family were extended using the software “PRICE” 1.2. The final sequences of the virus genomes were obtained from the majority c…	Aedes	30691018	913719	0.0297715	4	1000	Tocantins state, Brazil	South America	Summer	Phenuiviridae and Metaviridae
Muddassar Hameed (2021)	A Metagenomic Analysis of Mosquito Virome Collected From Different Animal Farms at Yunnan–Myanmar Border of China	tropical	Each grouped sample containing approximately 100 adult female mosquitoes was grinded manually using a glass homogenizer with 2 mL of Dulbecco modified Eagle medium (Thermo Fisher Scientific, Carlsbad, CA, United States) containing 100 U/mL penicillin and 50 U/mL streptomycin. The homogenized samples were centrifuged at 13,000×g for 30 min at 4◦C to remove mosquito debris, and supernatant was coll…	Total viral nucleic acid in the obtained products was isolated using Nucleic Acid Extraction kit (Hangzhou Bioer Technology, Hangzhou, China) according to the manufacturer’s instructions.	To remove contaminating host genomic DNA and free nucleic acid, 14 U Turbo DNase (Ambion, Austin, TX, United States), 25 U Benzonase Nuclease (Novagen, San Diego, CA, United States), 20 U RNase-I (Fermentas, Ontario, Canada), and 10 × DNase buffer (Ambion) were added to 127 µL of supernatant to make a final volume of 150 µL, followed by digestion at 37◦C for 1 h.	Illumina sequencing	To obtain ∼180 bp DNA fragments, PCR products were ultrasonicated, and then dATPs and Klenow fragments were added to produce 3 dA overhangs.	NCBI database	Contigs and sequences were aligned using Blastx and Blastn with the non-redundant and viral reference sequences in the GenBank database. Blast hits with an E value of ≤10e–5 were considered significant. After removing the bacterial and eukaryotic sequences, the virus-like sequences were analyzed.	The remaining sequences were assembled into contiguous sequence (contig) using SOAP de novo software (BGI). Contigs and sequences longer than 100 bp were defined as significant data for further in silico analysis.Contigs and sequences were aligned using Blastx and Blastn with the non-redundant and viral reference sequences in the GenBank database. Blast hits with an E value of ≤10e–5 were conside…	Culex (Cx. Tritaeniorhyncus)	46222784	6106348	0.132107	4	100	Yunnan–Myanmar border of China	Asia	June and July	Circoviridae;Rhabdoviridae;Siphoviridae;Flaviviridae;Podoviridae;Solemoviridae;Iflaviridae
											Aedes (Ae. Aegypti)	80823076	12113133	0.149872	3	102				Iflaviridae;Flaviviridae;Solemoviridae
											Anopheles (An. Sinensis)	42661946	1318838	0.0309137	2	103				Circoviridae;Podoviridae;Flaviviridae;Genomoviridae
											Armigeres (Ar. Subalbatus)	2740686	9655	0.00352284	1	96
											mixed genera (Cx. Tritaeniorhyncus, Ae. Aegypti, An. Sinensis, and Ar. Subalbatus)	172448492	19547974	0.113355	10	100				Circoviridae, Genomoviridae, Herpesviridae, Flaviviridae, Podoviridae, Solemoviridae,Parvoviridae, Siphoviridae, Myoviridae, Nodaviridae,Luteoviridae, Retroviridae, Polydnaviridae,Microviridae, Iflaviridae, Rhabdoviridae, Totiviridae, Ackermannviridae,and Peribunyaviridae.
Xiaozhou He (2021)	Metagenomic sequencing reveals viral abundance and diversity in mosquitoes from the Shaanxi-Gansu-Ningxia region, China	temperate	No	Total RNA was extracted with the QIAamp Viral RNA Minikit (QIAGEN) according to the manufacturer’s instructions.	No	llumina Novaseq (2×150 bp) or MiSeq (2×300 bp) high-throughput sequencing platform	After each library was quantified on the Qubit 4.0 fluorometer (ThermoFisher), sequencing was performed on the Illumina Novaseq (2×150 bp) or MiSeq (2×300 bp) high-throughput sequencing platform.	NCBI database	The raw paired-end reads obtained from high-throughput sequencing were subjected to quality control using the Trimmomatic (v0.39), BBDUK (v38.79), and Fastp (v0.20.0) tools. Adapters, low-complexity reads, and low-quality bases (with scores less than 15) were removed to generate clean data. Then, the clean reads were aligned to genomes of Culex quinquefasciatus (CulPip1.0, RefSeq: GCF_000209185.1…	Mapped reads were extracted and duplicate reads were removed using SAMtools (v1.9) to obtain unique virus-related reads. The Blastn alignment function in NCBI-Blast+ (v2.9.0) was used to align the unique reads with the local virus reference genome database in ‘best hit only’ mode. Alignment results with E-values lower than 1e-10 and identity higher than 90% were retained for the next step. Finall…	Culex (Cx. Pipiens)	167719860	1610747	0.00960379	6	1749	Shaanxi-Gansu-Ningxia region	Asia	June to August	Flaviviridae, Togaviridae, Phasmaviridae, Phenuiviridae,Circoviridae,Genomoviridae
											Culex (Cx. Tritaeniorhynchus)	130621264	1000134	0.00765675	7	1331
											Anopheles (An. Sinensis)	70921214	317967	0.00448338	7	277				Retroviridae;Orthomyxoviridae;Genomoviridae;Phenuiviridae
											Aedes	24882422	85335	0.00342953	2	592				Retroviridae;Genomoviridae;Phenuiviridae;Phasmaviridae
											Culex pipiens,Culex tritaeniorhynchus,Anopheles sinensis, and Aedes	394144760	3014183	0.0076474	22	987
Amira Nebbak (2021)	Virome Diversity among Mosquito Populations in a Sub-Urban Region of Marseille, France	subtropical	Solid samples (i.e., “spiked” and “engorged” lice) were first homogenized in 2 mL of 0.02 μm-filtrated EMEM medium (Life Technologies, Saint Aubin, France) using the TissueLyser homogenizer (Qiagen, Courtaboeuf, France) and two 3 mm tungsten beads at 25 Hz for 2 min. Solid and liquid complex samples were then sequentially centrifuged at +4°C at 300 rpm for 30 min and 10 000 rpm for 15 min.	Total viral nucleic acids were extracted from the purified viral fraction with a high pure viral nucleic acid large volume kit (Roche Applied Science, Mannheim, Germany), according to the manufacturer’s recommendations.	To eliminate host DNA/RNA and free nucleic acids, 20 U Exonuclease I (New England Biolabs, Évry, France), 25 U Benzonase® (Merck Millipore, Molsheim, France), 25 U RNase A (Roche Diagnostics, Meylan, France), 20 U Turbo DNase (Life Technologies, Saint Aubin, France) and 10 μL of 10X Turbo DNase buffer were added to the clarified supernatant and incubated at 37°C for 1 hour.	Illumina MiSeq technology	Amplification products were purified with Agencourt AMPure beads (Beckman-Coulter, Villepinte, France) ac_x0002_cording to the manufacturer’s protocol, eluted to a final volume of 15 µL and sequenced using MiSeq Technology using paired-end and barcode strategies according to a Nextera XT library kit in a 2 × 250 bp format (Illumina Inc., San Diego, CA, USA).	NCBI database	Raw reads were imported into the CLC Genomics Workbench 6.0.1 program (CLC Bio, Aarhus, Denmark) and trimmed according to their quality score, the presence of ambiguities, and their length (reads shorter than 50 nt were discarded). Trimmed reads were compared to the NCBI non-redundant (nr) protein database using the BlastX algorithm using DIAMOND software. The results were visualized using MEGAN …	Contigs were compared to the NCBI non-redundant protein database using the BlastX algorithm with DIAMOND software. The results were observed using the MEGAN software. The open reading frames (ORFs) present in these contigs were determined by MetaGeneMark according to the default heuristic parameters. Translated ORFs were compared to the NCBI nr database by BlastP using the DIAMOND software, and t…	Aedes (Ae. Albopictus)	1453981	430138	0.295835	1	200	In the village of Cugesles-Pins (5000 habitants), in the south of France, located 30 km east of Marseille.	Europe	April to November	Iflaviridae,Rhabdoviridae,Luteoviridae,Sobemoviridae, and Bromoviridae
											Culex (Cx. Pipiens)	1806087	87106	0.0482291	1	200				Picornaviridae,Iflaviridae,Rhabdoviridae,Luteoviridae,Sobemoviridae,and Bromoviridae
											Culiseta longiareolata	1405593	391087	0.278236	1	200
											mixed genera (Ae. Albopictus, Cx. Pipiens,and Cs. Longiareolata)	4665661	908331	0.194684	3					Rhabdoviridae, Totiviridae, Iflaviviridae, Luteoviridae,Bromoviridae,Circoviridae, and Sobemoviridae
Maria E. Ramos-Nino (2020)	High prevalence of Phasi Charoen-like virus from wild-caught Aedes aegypti in Grenada, W.I. as revealed by metagenomic analysis.	tropical	No	RNA extraction was performed in batches of 30 mosquitoes at a time (ten pools) using TRIzol (ThermoFisher, Carlsbad, California, USA).	No	Illumina HiSeq 1500	The generation sequencing library construction protocol used was NuGEN Universal RNA with an average read length of 125 bp	NCBI database	Shotgun metagenomic sequencing was run using the Illumina HiSeq 1500 for deep sequencing. Raw fastq files were assessed for quality using Illumina FastQC version 1.0.0. Trimming and quality filtering of reads was performed using Atropos (https://omictools.com/atropos-tool), removing Illumina universal adaptors, reads with base calls below Q20, and a minimum length of 35 bp. Additional host read r…	Non-mosquito reads were analyzed using FastViromeExplorer and the NCBI RNA Virus database as a reference, which contains a total of 23,085 contigs and is available at https://bench.cs.vt.edu/ FastViromeExplorer/. FastViromeExplorer was run using the default parameters, which accounts for potential false positives by removing results that mapped to repeat regions of the genome, cover less than 10%…	Aedes (Ae. Aegypti)	74273783	171792	0.00231296	10	115	St. George Parish, Grenada (12˚15’46’’ N 61˚36’15’’ W)	North America	January to December	Phenuiviridae;Togaviridae
Qin Wu (2023)	A meta-transcriptomic study of mosquito virome and blood feeding patterns at the human-animal-environment interface in Guangdong Province, China	tropical	No	Total RNA was extracted from 20 mosquito pools using HiPure Universal RNA Mini Kit (Magen, China) according to manufacturer instructions.	No	Illumina NovaSeq6000 platform	150 bp paired-end sequencing of each library was performed on the Illumina NovaSeq6000 platform (Illumina, San Diego, CA, USA)	Custom database	Sequencing reads were quality trimmed with Trimmomatic (v0.38) using default settings for paired-end sequencing data to remove low-quality reads. They were then, aligned to Cx. quinquefasciatus (NC_014574.1) and Ae. albopictus (NC_006817.1) genomes, as well as ribosomal database (Silva 132, https://www.arb-silva.de/), to generate clean reads by BWA (v0.7.12-r1039) with default parameters.Datasets…	CD-HIT (v4.8.1) was used to cluster assembled contigs into unique contigs. The effect of assembly was evaluated by mapping clean reads to assembled contigs to calculate the utilization ratio of the reads. Next, non-redundant contigs were first compared against viral protein databases downloaded from GenBank using Diamond (v2.0.4); E value cutoff was set at 1E-5 to maintain high sensitivity and lo…	Aedes and Culex	1120530434	4.48212e+07	0.04	20	95	Guangdong Province, China,	Asia	September 1 to November 30
Pengpeng Xiao (2018) (a)	Metagenomic Analysis of Flaviviridae in Mosquito Viromes Isolated From Yunnan Province in China Reveals Genes From Dengue and Zika Viruses	tropical	Briefly, each mosquito sample was mixed and ground using a tissue grinder with SM buffer (50 mM Tris, 10 mM MgSO4, 0.1 M NaCl, pH 7.5) (MeilunBio, Dalian, China). To remove mosquito debris and other materials, the mixed samples were centrifuged at 13,000 × g for 20 min, and the supernatants were used to extract the viral nucleic acid.	The viral nucleic acid in the obtained products was extracted using a virus nucleic acid isolation kit (Bioer Technology, Hangzhou, China) according to the manufacturer's instructions.	Removeing the free nucleic acid and eliminate the contaminating host genomic DNA--------14 U Turbo DNase (Ambion, Austin, TX USA), 25 U Benzonase Nuclease (Novagen, San Diego, CA, USA), 20 U RNase I (Fermentas, Ontario, Canada), and 10× DNase buffer (Ambion) were added to 127 µL of the supernatants to a final volume of 150 µL, followed by digestion at 37◦C for 1 h. T	Illumina sequencing	Briefly, to obtain ∼180 bp DNA fragments, the purified PCR products were ultrasonicated, and dATP and Klenow fragment were added to produce 3′ - dA overhangs.	NCBI database	The sequences were aligned with non-redundant databases and virus reference databases using BLASTx and BLASTn in GenBank. (https://www.ncbi.nlm.nih.gov/genbank/) The E value ≤10 e-5 in BLAST hits was considered statistically significant. Sequences of bacterial and eukaryotes were deleted, and virus-like sequences were analyzed.	The contigs and sequences were aligned using the blastx and blastn with the nonredundant and viral reference sequences in the GenBank database. (https://www.ncbi.nlm.nih.gov/ genbank/) BLAST hits with an E-value ≤ 10e−5 were considered significant. After eliminating the bacterial and eukaryotic sequences, we analyzed the virus-like sequences.Based on the alignment outcomes of the viral contigs an…	Culex tritaeniorhynchus	7486421	1272692	0.17	1	4400	Yunnan, China	Asia	August and September	Bunyaviridae, Circoviridae, Iflaviridae, Flaviviridae
											mixed genera (Armigeres obturbans, Aedes albopictus)	7908381	18980	0.00239999	1	900				Flaviviridae, Iflaviridae, Bunyaviridae, Nodaviridae,and Circoviridae
											mixed genera (Anopheles sinensis, Uranotaenia hebes, Armigeres durhami)	7569503	1048376	0.1385	1	800
											mixed genera (Culex tritaeniorhynchus,Armigeres obturbans, Aedes albopictus,Anopheles sinensis, Uranotaenia hebes, Armigeres durhami)	22964305	2340048	0.101899	3	2033
John H.-O. Pettersson (2019)	Meta-Transcriptomic Comparison of the RNA Viromes of the Mosquito Vectors Culex pipiens and Culex torrentium in Northern Europe	temperate	Bodies were homogenized in phosphate-buffered saline buffer supplemented with 20% fetal calf serum and antibiotics and stored at –80 ◦C until further processing.	Total RNA was extracted from 12 pools from the homogenate of individual Cx. torrentium (n = 150) and Cx. pipiens mosquitoes (n = 120) , using the RNeasy® Plus Universal kit (Qiagen, Hilden, Germany) following the manufacturer’s instructions.	The extracted RNA was subsequently DNased and purified using the NucleoSpin RNA Clean-up XS kit (Macherey-Nagel, Düren, Germany). Prior to library construction, ribosomal RNA (rRNA) was depleted from the purified total RNA using the Ribo-Zero Gold (human–mouse–rat) kit (Illumina, San Diego, CA, USA) following the manufacturer’s instructions.	Illumina HiSeq X10	All libraries were sequenced on a single lane (paired-end, 150 bp read-length) on an Illumina HiSeq X10 platform.	NCBI database	All 12 libraries were quality trimmed with Trimmomatic v.0.36, using default settings for paired-end sequence data, and then assembled de novo using Trinity v.2.5.4, employing the default settings with read normalization. Trinity assemblies were screened against the complete non-redundant NCBI GenBank nucleotide (nt) and protein (nr) databases using blastn, primarily to identify closely related R…	Assemblies identified as RNA viruses were screened against the NCBI Conserved Doman Database with an expected value threshold of 1 × 10−3 to identify viral sequence motifs. A virus was considered to be in high abundance if: (i) it represented >0.1% of total ribosomal-depleted RNA reads in the library, and (ii) if the abundance was higher to that of the abundant host COX1 gene. Such high abundance…	Culex torrentium	315754828	45263891	0.143351	6	25	Central Sweden and southern Sweden	Europe	Not available	Alphaviridae, Bunyavirales, Endornaviridae, Luteoviridae, Mononegavirales, Nidovirales, Orthomyxoviridae, Partitiviridae, Picornaviridae, Reoviridae, Totiviridae, Tymoviridae, Virgaviridae, and Negeviridae
											Culex pipiens	253763692	1399713	0.00551581	6	20
											Culex torrentium and Culex pipiens	569518520	46663604	0.0819352	12	22
Nanjie Ren (2021)	Dynamic Surveillance of Mosquitoes and Their Viromes in Wuhan During 2020	subtropical	Each mosquito pool (20 mosquitoes/pool) was triturated with the cryogenic grinding method by using a High-Speed Low-Temperature Tissue Grinding Machine (Servicebio, China) running two 30-second cycles at 50 Hz. After sufficient grinding, 600 μL of Roswell Park Memorial Institute (RPMI) medium was added for homogenization. Mosquito macerates were clarified by centrifugation at 10,000 × g (4°C for …	RNA was extracted from 200 μL of homogenized supernatant sample with Direct-zol RNA MiniPrep (Zymo Research, USA) according to the manufacturer’s instructions.	DNase I4 treatment （In an RNase-free tube (not included), add 5 µl DNase I (6 U/µl)*, 75 µl DNA Digestion Buffer and mix by gentle inversion, Incubate at room temperature (20-30°C) for 15 minutes)	Illumina NovaSeq 6000 System	Not available	NCBI database	The paired-end reads from NGS were processed with Trimgalore to trim adapters and low-quality bases, and the reads of the host genome (Anopheles or Culex) were discarded with bowtie2 and bedtools. The remaining reads were assembled into contigs with Trinityrnaseq. Contigs longer than 500 bp were filtered and dereplicated (nucleotide identity > 95% and coverage rate > 80%) with CD-HIT, and aligned…	The remaining reads were assembled into contigs with Trinityrnaseq. Contigs longer than 500 bp were filtered and dereplicated (nucleotide identity > 95% and coverage rate > 80%) with CD-HIT, and aligned against the nonredundant protein database from NCBI (updated in March 2021) for taxonomic classification by using Diamond BLASTX. The BLASTX results were processed with the LCA algorithm (weighted…	Culex	57056628	4750948	0.0832672	8	344	Wuhan,China	Asia	April to October	Mesoniviridae,Flaviviridae,Orthomyxoviridae,Phasmaviridae,Xinmoviridae,Solemoviridae,Reoviridae,Totiviridae
											Anopheles	2100518	423044	0.2014	1	281				Xinmoviridae;Solemoviridae;Orthomyxoviridae;Flaviviridae;Peribunyaviridae;Nudiviridae
											Culex and Anopheles	59157146	5173992	0.0874618	9	312				Mesoniviridae, Orthomyxoviridae, Flaviviridae,Birnaviridae,Rhabdoviridae,Phasmaviridae,Xinmoviridae,Solemoviridae,Peribunyaviridae,Partitiviridae,Nudiviridae,Reoviridae,Mitoviridae,Totiviridae,Endornaviridae,Narnaviridae,Dicistroviridae,Metaviridae,Circoviridae,Parvoviridae
Mohammadreza Sadeghi (2018)	Virome of > 12 thousand Culex mosquitoes from throughout California	subtropical	Mosquitoes were thawed at room temperature, and two glass beads were added to each tube, along with diluent containing 10% fetal bovine serum and antibiotics (penicillin, streptomycin, and mycostatin). Each pool was then mechanically homogenized for three min using a dual mixer mill model 8000D (Spex SamplePrep, Metuchen, NJ) to release virus particles from mosquito carcasses.	Mosquitoes from each pool were further homogenized after assembly into larger pools in 1 ml of mosquito diluent (PBS) with disruption beads (0.16 g of 2.3 mm Bead Size, Zirconia/Silica Beads, 3.7 g/ cc Density) and centrifuged for 10 min using a tabletop microfuge. Supernatants were filtered and treated with nucleases prior to nucleic acid extraction. The viral supernatants (400 μl each) were fir…	The filtrates were then treated with a nuclease mixture of 7 μl of 14U turbo DNase (Ambion, Life Technologies, Grand Island, NY, USA), 3 μl of 3U Baseline-ZERO (Epicentre, Chicago, IL, USA) and 2 μl of 20U RNase One (Promega, Madison, WI, USA) in 10× DNase buffer (Ambion, Life Technologies, Grand Island, NY, USA) at 37 °C for 1.5 h to reduce background nucleic acids from host cells and bacteria.	Illumina HiSeq. 3000	Paired-end reads of 250 bp generated by HiSeq were binned using their dual barcoding which were then removed using Illumina vendor software.	NCBI database	Paired-end reads of 250 bp generated by HiSeq were binned using their dual barcoding which were then removed using Illumina vendor software. Using an in-house analysis pipeline running on a 36-nodes Linux cluster, bacterial and Culex reads were subtracted by mapping to bacterial nucleotide sequences and Culex quinquefasciatus strain JHB genome (accession number NZ_AAWU00000000.1) using bowtie2. R…	The contigs, together with all singlets, were then translated in all six frames and hypothetical protein sequences were aligned to a viral proteome database derived from GenBank's virus RefSeq using BLASTx with initial Evalue cutoff of 0.01. The hits to virus-like sequences were then aligned to an in-house non-virus-non-redundant (NVNR) universal proteome database using DIAMOND.Hits with more sig…	mixed genera (Culex pipiens complex; Culex tarsalis;Culex erythrothorax; Culicoides sonorensis; Culex stigmatosoma; Culiseta incidens complex;Anopheles franciscanus; Culiseta inornata;Anopheles freeborni)	554675034	68245041	0.123036	51	241	California, USA	North America	Summer	Alphate traviridae, Bunyaviridae, Dicistroviridae, Flaviviridae, Iflaviridae, Luteoviridae, Mesoniviridae, Nodaviridae, Rhabdoviridae, Tombusviridae, Tymoviridae, Virgaviridae
Xiaojing Yang (2023)	Meta-Viromic Sequencing Reveals Virome Characteristics of Mosquitoes and Culicoides on Zhoushan Island, China	subtropical	Each pooled sample was washed once with sterile phosphate-buffered saline solution and then twice in diethyl pyrocarbonate (DEPC)-treated water to remove potential surface microorganisms.	A nucleic acid microbes purification kit (BGI PathoGenesis Pharmaceutical Technology, BGI-Shenzhen, Shenzhen, China) was used to enrich the viruses in all samples.	DNA library construction and sequencing were performed at the Beijing Genomics Institute. A nucleic acid microbes purification kit (BGI PathoGenesis Pharmaceutical Technology, BGI-Shenzhen, Shenzhen, China) was used to enrich the viruses in all samples. The remaining RNA was fragmented to about 280 bp and then reverse transcribed into cDNA, followed by second-strand synthesis.	MGISEQ-2000/T7 platforms (MGI, Shenzhen, China	The remaining RNA was fragmented to about 280 bp and then reverse transcribed into cDNA, followed by second-strand synthesis.	Custom database	Host-removal filtering reads were used to identify microorganisms with Kraken2 (v. 2.1.2) and the Refseq and NR databases. We used Bracken (v. 2.6) to acquire a highly accurate statistical abundance of species. The BWA software (v. 0.7.17) was used to map the reads into a genome. To understand the distribution of species within the microbial cargo of the mosquitoes and Culicoides, we first examin…	To identify endogenous viral sequences, we used NCBI BlASTp searches for eukaryotes, bacteria, and archaea (NCBI taxonomy IDs 2759, 2, 2157) with the default parameters and E-value threshold of 10−5. We also performed online BLASTn alignment for retroviral sequences. Relationships between identified viruses and their hosts were determined based on NCBI taxonomy ID pairs in the Virus-Host database…	Culex, Anopheles, Aedes, and Armigeres	221604632	41247257	0.18613	23	378	Zhejiang, China	Asia	June to September	Iflaviridae, Phasmaviridae, Xinmoviridae, Flaviviridae, Rhabdoviridae, and Polycipiviridae
Pengpeng Xiao (2018) (b)	Metagenomic Sequencing From Mosquitoes in China Reveals a Variety of Insect and Human Viruses	tropical	Briefly, mosquitoes of three samples were mixed with SM buffer (50 mM Tris, 10 mM MgSO4, 0.1 M NaCl, pH 7.5) (MeilunBio, Dalian, China) respectively and ground using a tissue grinder. After removal of mosquito debris and other materials, the mixed samples were centrifuged at 13000 × g for 20 min, and the supernatants were employed to extract the viral nucleic acid.	The viral nucleic acid in the obtained products was extracted using a Virus Nucleic Acid Kit (Bioer Technology, Hangzhou, China) according to the manufacturer’s instructions.	14 U of Turbo DNase (Ambion, Austin, TX, USA), 25 U of Benzonase Nuclease (Novagen, San Diego, CA, USA), 20 U of RNase I (Fermentas, Ontario, Canada), and 10 × DNase buffer (Ambion) were added to 127 µL of the supernatants to a final volume of 150 µL, followed by digestion at 37◦C for 1 h.	Wuhan Genome Institute (BGI, Shenzhen, China) for Illumina sequencing	Concisely, to obtain ∼180 bp DNA fragments, the purified PCR products were ultrasonicated and dATP and Klenow fragment were added to produce 3′ -dA overhangs.	NCBI database	Alignments of contigs and sequences were operated using BLASTx and BLASTn with the non-redundant and viral reference databases in GenBank (https://www.ncbi.nlm.nih.gov/ genbank/). BLAST hits with an E value ≤ 10e−5 were considered significant. After elimination of bacterial and eukaryotic sequences, virus-like sequences were analyzed.	Alignments of contigs and sequences were operated using BLASTx and BLASTn with the non-redundant and viral reference databases in GenBank (https://www.ncbi.nlm.nih.gov/ genbank/). BLAST hits with an E value ≤ 10e−5 were considered significant. After elimination of bacterial and eukaryotic sequences, virus-like sequences were analyzed.In accordance with the alignment results of viral contigs and t…	mixed genera (Culex tritaeniorhynchus, Armigeres obturbans,Aedes albopictus, Anopheles sinensis,Anopheles maculatus,Anopheles mininus,Culex quinquefasciatus)	26202519	2340048	0.0893062	3	4100	Yunnan, China	Asia	September and October	Luteoviridae, Marseilleviridae,Tombusviridae, Parvoviridae, Adenoviridae, Baculoviridae, Nudiviridae, Podoviridae, Reoviridae, Secoviridae, Bunyaviridae,Iridoviridae, Iflaviridae, Dicistroviridae, Ascoviridae, Inoviridae,Orthomyxoviridae, Asfarviridae, Caulimoviridae, Nodaviridae,Herpesviridae, Arteriviridae, Circoviridae, Rhabdoviridae, Mimiviridae, Closteroviridae, Polydnaviridae, Phycodnavirid…
Ye Xu (2023)	Metagenomic analysis reveals the virome profiles of Aedes albopictus in Guangzhou, China	tropical	In order to clear the remaining residues in digestive tracts, the collected mosquitoes were fed with 10% glucose for 24 hours before processing, Prior to extraction, mosquitoes were washed three times with sterile PBS. The OSE-Y30 electric tissue grinder (Tiangen, China) was used to grind the samples with 200 ml of TRIzol reagent (Invitrogen, USA) on ice. The sample homogenate was then clarified …	The TruSeq Small RNA Sample Prep Kit (Illumina, San Diego CA) was used to prepare the sRNA library with 1 mg of total RNA as input, following the manufacturer’s instructions.	No	Illumina Nextseq 500	Small RNA library sequencing	Custom database	Raw data were filtered to remove adaptor sequences, reads shorter than 20 nt, and low-quality reads. Virus-associated contigs were generated from the clean data using VirusDetect v1.6 with the Ae. albopictus genome as reference sequence.	Raw data were filtered to remove adaptor sequences, reads shorter than 20 nt, and low-quality reads. Virus-associated contigs were generated from the clean data using VirusDetect v1.6 with the Ae. albopictus genome as reference sequence. Small RNA length distribution graphs and viral genomic position maps were produced using the viRome package (http://www.ark-genomics.org/bioinformatics/virome) i…	Ae. Albopictus	4255745	12623	0.00296611	3	202	Guangzhou,China	Asia	April and October	Flavivirus
